# Supplementary material for: A novel genomic region on chromosome 11 associated with fearfulness in dogs
Source: Transl Psychiatry. 2020 May 28;10:169. doi: 10.1038/s41398-020-0849-z (PMC7256038; doi:10.1038/s41398-020-0849-z)
Supplement: Supplementary file 5 — Supplementary Table 1 [file 41398_2020_849_MOESM5_ESM.xlsx]

## Sheet: SFS
		Question (Stranger fear score)	points
		Does your dog show shyness or fear when meeting a strange person?
		If you answered YES, please mark one or more behaviours that desribe your dog's reaction
	Behavioral reactions	withdraws	5
		barks (does not go towards the person)	1
		growls (does not go towards the person)	1
		tail low / between the legs	1
		not willing to make contact	1
		stays close to the owner	1
		barks / growls AND goes towards a stranger	1
		something else (specify)	1
		If you answered yes, how often does the dog react fearfully?
	Frequency	Always, 100% of the times	4
		Almost always, 60-100% of the times	3
		Often, 40-60% of the times	2
		Rarely, 0-40% of the times	1
	Stranger fear score = (sum of fearful behavioral reactions when meeting unfamiliar people, where withdrawal was multiplied by 5) * frequency
