# Supplementary material for: A novel genomic region on chromosome 11 associated with fearfulness in dogs
Source: Transl Psychiatry. 2020 May 28;10:169. doi: 10.1038/s41398-020-0849-z (PMC7256038; doi:10.1038/s41398-020-0849-z)
Supplement: Supplementary file 6 — Supplementary Table 2 [file 41398_2020_849_MOESM6_ESM.xlsx]

## Sheet: SS
		Question (Socialisation score)	points
		How often did the dog experience the following events during the period between 7 weeks to 3 months of age:
		Met strange adult dogs
	Frequency	Very often (several times per day)	5
		Often (twice a week-once a day)	4
		Sometimes (twice a month-twice a week)	3
		Seldom (1-2 times at puppyhood - twice a month)	2
		Rarely (less than 1-2 times during puppyhood)	1
		Never	0
		Met strange women
	Frequency	Very often (several times per day)	5
		Often (twice a week-once a day)	4
		Sometimes (twice a month-twice a week)	3
		Seldom (1-2 times at puppyhood - twice a month)	2
		Rarely (less than 1-2 times during puppyhood)	1
		Never	0
		Met strange men
	Frequency	Very often (several times per day)	5
		Often (twice a week-once a day)	4
		Sometimes (twice a month-twice a week)	3
		Seldom (1-2 times at puppyhood - twice a month)	2
		Rarely (less than 1-2 times during puppyhood)	1
		Never	0
		Met strange children
	Frequency	Very often (several times per day)	5
		Often (twice a week-once a day)	4
		Sometimes (twice a month-twice a week)	3
		Seldom (1-2 times at puppyhood - twice a month)	2
		Rarely (less than 1-2 times during puppyhood)	1
		Never	0
		Visited a city (or other place with traffic & many people)
	Frequency	Very often (several times per day)	5
		Often (twice a week-once a day)	4
		Sometimes (twice a month-twice a week)	3
		Seldom (1-2 times at puppyhood - twice a month)	2
		Rarely (less than 1-2 times during puppyhood)	1
		Never	0
		Travelled by car
	Frequency	Very often (several times per day)	5
		Often (twice a week-once a day)	4
		Sometimes (twice a month-twice a week)	3
		Seldom (1-2 times at puppyhood - twice a month)	2
		Rarely (less than 1-2 times during puppyhood)	1
		Never	0
		Travelled by bus
	Frequency	Very often (several times per day)	5
		Often (twice a week-once a day)	4
		Sometimes (twice a month-twice a week)	3
		Seldom (1-2 times at puppyhood - twice a month)	2
		Rarely (less than 1-2 times during puppyhood)	1
		Never	0
	Socialisation score = sum of socialisation event frequencies
