# Supplementary material for: A novel genomic region on chromosome 11 associated with fearfulness in dogs
Source: Transl Psychiatry. 2020 May 28;10:169. doi: 10.1038/s41398-020-0849-z (PMC7256038; doi:10.1038/s41398-020-0849-z)
Supplement: Supplementary file 7 — Supplementary Table 3 [file 41398_2020_849_MOESM7_ESM.xlsx]

## Sheet: Sheet1
	Stranger Fear (SF)	SF-score	Fear of Novel Situations (FNS)	FNS-score
	No	0	No	0
	No	0	No	0
	No	0	No	0
	No	0	No	0
	No	0	No	0
	No	0	No	0
	No	0	No	0
	No	0	No	0
	No	0	No	0
	No	0	No	0
	No	0	No	0
	No	0	No	0
	No	0	No	0
	No	0	No	0
	No	0	No	0
	No	0	No	0
	No	0	No	0
	No	0	No	0
	No	0	No	0
	No	0	No	0
	No	0	No	0
	No	0	No	0
	No	0	No	0
	No	0	No	0
	No	0	No	0
	No	0	No	0
	No	0	No	0
	No	0	No	0
	No	0	No	0
	No	0	No	0
	No	0	No	0
	No	0	No	0
	No	0	No	0
	No	0	Yes	1
	No	0	Yes	3
	No	0	NA	NA
	No	0	NA	NA
	No	0	NA	NA
	No	0	NA	NA
	No	0	NA	NA
	No	0	NA	NA
	No	0	NA	NA
	No	0	NA	NA
	No	0	NA	NA
	No	0	NA	NA
	No	0	NA	NA
	No	0	NA	NA
	No	0	NA	NA
	No	0	NA	NA
	No	0	NA	NA
	No	0	NA	NA
	No	0	NA	NA
	No	0	NA	NA
	No	0	NA	NA
	No	0	NA	NA
	No	0	NA	NA
	No	0	NA	NA
	No	0	NA	NA
	No	0	NA	NA
	No	0	NA	NA
	No	0	NA	NA
	No	0	NA	NA
	No	0	NA	NA
	No	0	NA	NA
	No	0	NA	NA
	No	0	NA	NA
	No	0	NA	NA
	No	0	NA	NA
	No	0	NA	NA
	No	0	NA	NA
	No	0	NA	NA
	No	0	NA	NA
	Yes	1	Yes	2
	Yes	1	NA	NA
	Yes	2	Yes	1
	Yes	2	NA	NA
	Yes	2	NA	NA
	Yes	2	NA	NA
	Yes	3	Yes	6
	Yes	4	NA	NA
	Yes	5	NA	NA
	Yes	6	No	0
	Yes	6	No	0
	Yes	6	No	0
	Yes	6	No	0
	Yes	6	NA	NA
	Yes	7	No	0
	Yes	9	NA	NA
	Yes	9	NA	NA
	Yes	10	No	0
	Yes	10	Yes	4
	Yes	10	No	0
	Yes	10	Yes	4
	Yes	12	Yes	15
	Yes	14	Yes	2
	Yes	14	Yes	4
	Yes	14	NA	NA
	Yes	16	Yes	3
	Yes	16	NA	NA
	Yes	16	NA	NA
	Yes	16	Yes	4
	Yes	16	Yes	20
	Yes	18	Yes	12
	Yes	18	No	0
	Yes	18	Yes	2
	Yes	18	NA	NA
	Yes	18	NA	NA
	Yes	18	NA	NA
	Yes	20	Yes	6
	Yes	21	NA	NA
	Yes	21	NA	NA
	Yes	21	NA	NA
	Yes	24	Yes	6
	Yes	24	No	0
	Yes	24	Yes	12
	Yes	24	Yes	14
	Yes	24	NA	NA
	Yes	24	NA	NA
	Yes	27	NA	NA
	Yes	28	Yes	6
	Yes	28	NA	NA
	Yes	28	NA	NA
	Yes	30	NA	NA
	Yes	30	NA	NA
