# Supplementary material for: A novel genomic region on chromosome 11 associated with fearfulness in dogs
Source: Transl Psychiatry. 2020 May 28;10:169. doi: 10.1038/s41398-020-0849-z (PMC7256038; doi:10.1038/s41398-020-0849-z)
Supplement: Supplementary file 8 — Supplementary Table 4 [file 41398_2020_849_MOESM8_ESM.xlsx]

## Sheet: Sheet1
	Variant	Forward primer	Reverse primer
	chr11:1472008G>A	TGCTACTCTGTGTAATGCAACC	TTCCAGGGTATTTCGGTCTG
	chr11:3390145GGGGAA>G	TTTGCATTTCTGGGTGGTCG	TCTACGAGTGAGTGAGGCTG
	chr11:3416964G>T	GTTGCGGCGGTACATGTC	TGTGAGACTGACGACTGCAA
