# Supplementary material for: A novel genomic region on chromosome 11 associated with fearfulness in dogs
Source: Transl Psychiatry. 2020 May 28;10:169. doi: 10.1038/s41398-020-0849-z (PMC7256038; doi:10.1038/s41398-020-0849-z)
Supplement: Supplementary file 9 — Supplementary Table 5 [file 41398_2020_849_MOESM9_ESM.xlsx]

## Sheet: Exomes
	CHROM	POS	ID	REF	ALT
	chr11	430548	BICF2P368048	G	A
	chr11	829347	BICF2P258860	T	C
	chr11	829360	BICF2P258859	G	A
	chr11	861321	BICF2P331249	T	A
	chr11	1197376	rs9146952	CG	C
	chr11	1197413	TIGRP2P144250_rs9146953	C	T
	chr11	1255180	.	C	T
	chr11	1460794	SNP1292823	G	A
	chr11	1472008	SNP1292825	G	A
	chr11	2130312	.	C	CT
	chr11	2132691	.	T	A
	chr11	2138597	.	T	C
	chr11	3416964	.	G	T
	chr11	4483304	SNP1294469	C	G
	chr11	4483775	.	G	A
	chr11	4483863	.	GGA	G
	chr11	6169956	BICF2P647240	G	A
	chr11	6172461	.	A	AGT
	chr11	6243699	.	A	AAG
	chr11	57351422	BICF2S22951742	A	G
	chr11	57374014	SNP1367631	C	G
	chr11	57428315	.	G	A
	chr11	58324759	.	G	A
	chr11	58475696	.	GAATATCA	G
	chr11	58475776	SNP1369369	T	C
	chr11	59480828	.	ACT	A
	chr11	60078835	.	G	GTT
	chr11	60092957	BICF2P456031	T	G
