# Supplementary material for: A novel genomic region on chromosome 11 associated with fearfulness in dogs
Source: Transl Psychiatry. 2020 May 28;10:169. doi: 10.1038/s41398-020-0849-z (PMC7256038; doi:10.1038/s41398-020-0849-z)
Supplement: Supplementary file 10 — Supplementary Table 6 [file 41398_2020_849_MOESM10_ESM.xlsx]

## Sheet: variants
	CHR	POSITION	ID	REF	ALT	ALLELE FREQUENCY	CONSERVATION SCORE	REGION (ENSEMBL)	GENE (ENSEMBL)	PREDICTED FUNCTION (ENSEMBL)	REGION (NCBI)	GENE (NCBI)	PREDICTED FUNCTION (NCBI)
	chr11	2785	rs852595374	G	A	0.14249		intergenic	NONE\x3bMGAT1		intergenic	NONE\x3bMGAT1
	chr11	2799	rs851037209	C	A	0.151418		intergenic	NONE\x3bMGAT1		intergenic	NONE\x3bMGAT1
	chr11	3088	NA	CT	C	0.185806		intergenic	NONE\x3bMGAT1		intergenic	NONE\x3bMGAT1
	chr11	15374	NA	G	A	0.108668		intergenic	NONE\x3bMGAT1		intergenic	NONE\x3bMGAT1
	chr11	17714	SNP1292461	T	G	0.184116		intergenic	NONE\x3bMGAT1		intergenic	NONE\x3bMGAT1
	chr11	24048	NA	C	T	0.172566		intergenic	NONE\x3bMGAT1		intergenic	NONE\x3bMGAT1
	chr11	24328	rs852165532	C	T	0.107234		intergenic	NONE\x3bMGAT1		intergenic	NONE\x3bMGAT1
	chr11	24333	NA	T	C	0.105696		intergenic	NONE\x3bMGAT1		intergenic	NONE\x3bMGAT1
	chr11	24341	rs852668582	A	G	0.106599		intergenic	NONE\x3bMGAT1		intergenic	NONE\x3bMGAT1
	chr11	24346	rs851814318	C	A	0.106464		intergenic	NONE\x3bMGAT1		intergenic	NONE\x3bMGAT1
	chr11	24350	NA	C	T	0.102904		intergenic	NONE\x3bMGAT1		intergenic	NONE\x3bMGAT1
	chr11	26527	NA	C	T	0.185914		intergenic	NONE\x3bMGAT1		intergenic	NONE\x3bMGAT1
	chr11	26530	NA	G	T	0.191624		intergenic	NONE\x3bMGAT1		intergenic	NONE\x3bMGAT1
	chr11	61544	NA	C	G	0.323194		intergenic	NONE\x3bMGAT1		intergenic	NONE\x3bMGAT1
	chr11	61551	NA	G	A	0.321293		intergenic	NONE\x3bMGAT1		intergenic	NONE\x3bMGAT1
	chr11	70488	NA	CG	C	0.422598		intergenic	NONE\x3bMGAT1		intergenic	NONE\x3bMGAT1
	chr11	71095	NA	GC	G	0.234139		intergenic	NONE\x3bMGAT1		intergenic	NONE\x3bMGAT1
	chr11	108767	NA	G	T	0.0944233		intergenic	NONE\x3bMGAT1		intergenic	NONE\x3bMGAT1
	chr11	122107	NA	C	T	0.094697		intergenic	MGAT1\x3bZFP62		intronic	MGAT1
	chr11	152996	NA	CTTT	C	0.0681492		intergenic	MGAT1\x3bZFP62		intergenic	MGAT1\x3bZFP62
	chr11	155314	NA	C	CAA	0.128049		intergenic	MGAT1\x3bZFP62		intergenic	MGAT1\x3bZFP62
	chr11	158719	NA	TTATATATATATATATATATA	T	0.123894		intergenic	MGAT1\x3bZFP62		intergenic	MGAT1\x3bZFP62
	chr11	163873	NA	C	CT	0.175985		intergenic	MGAT1\x3bZFP62		intergenic	MGAT1\x3bZFP62
	chr11	166584	NA	T	G	0.129562		intergenic	MGAT1\x3bZFP62		intergenic	MGAT1\x3bZFP62
	chr11	167561	NA	A	G	0.144531		intergenic	MGAT1\x3bZFP62		intergenic	MGAT1\x3bZFP62
	chr11	169084	NA	C	CA	0.0635649		intergenic	MGAT1\x3bZFP62		intergenic	MGAT1\x3bZFP62
	chr11	223797	NA	T	TC	0.190506		intergenic	ZFP62\x3bHSPE1		intergenic	ZFP62\x3bBTNL9
	chr11	255932	NA	TC	T	0.117147		intronic	BTNL9		intronic	BTNL9
	chr11	289481	NA	TA	T	0.0899873		ncRNA_intronic	ENSCAFG00000034429		intergenic	BTNL9\x3bLOC100684072
	chr11	303309	SNP1292493	T	A	0.193038		ncRNA_intronic	ENSCAFG00000034429		intergenic	BTNL9\x3bLOC100684072
	chr11	310103	NA	C	T	0.106061		ncRNA_intronic	ENSCAFG00000034429		intergenic	LOC100684072\x3bLOC491671
	chr11	313972	NA	C	G	0.187737		ncRNA_intronic	ENSCAFG00000034429		intergenic	LOC100684072\x3bLOC491671
	chr11	338691	NA	A	G	0.198101		ncRNA_intronic	ENSCAFG00000034429		intergenic	LOC100684072\x3bLOC491671
	chr11	338692	NA	T	C	0.198352		ncRNA_intronic	ENSCAFG00000034429		intergenic	LOC100684072\x3bLOC491671
	chr11	338716	NA	A	G	0.188608		ncRNA_intronic	ENSCAFG00000034429		intergenic	LOC100684072\x3bLOC491671
	chr11	339427	NA	A	AAAAATAAAATAAAAT	0.0821382		ncRNA_intronic	ENSCAFG00000034429		intergenic	LOC100684072\x3bLOC491671
	chr11	342841	NA	G	A	0.131313		ncRNA_intronic	ENSCAFG00000034429		intergenic	LOC491671\x3bTRNAV-AAC
	chr11	354590	NA	A	G	0.195013		ncRNA_intronic	ENSCAFG00000034429		intergenic	LOC491671\x3bTRNAV-AAC
	chr11	365503	NA	A	T	0.104459		ncRNA_intronic	ENSCAFG00000034429		intergenic	LOC491671\x3bTRNAV-AAC
	chr11	389814	NA	CA	C	0.244403		ncRNA_intronic	ENSCAFG00000034429		upstream	TRNAP-UGG
	chr11	389815	NA	A	*	0.253906		ncRNA_intronic	ENSCAFG00000034429		upstream	TRNAP-UGG
	chr11	397058	SNP1292504;rs8634086	C	T	0.211496		ncRNA_intronic	ENSCAFG00000034429		intronic	TRIM7
	chr11	404385	SNP1292505	C	T	0.143312		downstream	ENSCAFG00000034429		upstream	TRNAA-UGC\x3bTRNAK-CUU
	chr11	416265	rs852688104	G	C	0.0790671		upstream	TRIM41		UTR5	TRIM41
	chr11	430548	SNP1292511;rs9103113	G	A	0.125	795	ncRNA_exonic	ENSCAFG00000025830		intronic	RACK1
	chr11	438942	NA	T	C	0.208473		intronic	TRIM52		intronic	TRIM52
	chr11	442270	NA	G	A	0.258123		intronic	TRIM52		intronic	TRIM52
	chr11	442281	NA	G	GA,GAAAGA	0,188427299703264; 0,005934718		intronic	TRIM52		intronic	TRIM52
	chr11	462671	NA	C	CT	0.130491		intergenic	TRIM52\x3bENSCAFG00000037747		intergenic	TRIM52\x3bLOC606863
	chr11	468117	rs852586445	C	T	0.187744		intergenic	TRIM52\x3bENSCAFG00000037747		intergenic	TRIM52\x3bLOC606863
	chr11	468162	NA	C	T	0.182406		intergenic	TRIM52\x3bENSCAFG00000037747		intergenic	TRIM52\x3bLOC606863
	chr11	518384	NA	TACAC	TAC,T	0,0922391857506361; 0,00826972		intergenic	ENSCAFG00000028829\x3bIFGGB1		intronic	LOC606863
	chr11	538639	rs9099548	C	T	0.126582		intergenic	ENSCAFG00000028829\x3bIFGGB1		intergenic	LOC606863\x3bIFGGB1
	chr11	541579	rs852150611	A	T	0.133929		intergenic	ENSCAFG00000028829\x3bIFGGB1		intergenic	LOC606863\x3bIFGGB1
	chr11	561581	NA	C	T	0.571828		intergenic	ENSCAFG00000028829\x3bIFGGB1		intergenic	LOC606863\x3bIFGGB1
	chr11	561781	NA	C	G	0.257081		intergenic	ENSCAFG00000028829\x3bIFGGB1		intergenic	LOC606863\x3bIFGGB1
	chr11	581043	BICF2P469328	C	A	0.12963		intergenic	IFGGB1\x3bENSCAFG00000012640		intronic	IFGGB1
	chr11	581515	NA	T	TTCTATA	0.159033		upstream	ENSCAFG00000012640		intronic	IFGGB1
	chr11	610750	SNP1292536	G	A	0.291878		intergenic	ENSCAFG00000012640\x3bENSCAFG00000023945		intergenic	IFGGB1\x3bLOC481473
	chr11	627548	NA	A	T	0.0852273		intergenic	ENSCAFG00000012640\x3bENSCAFG00000023945		intergenic	IFGGB1\x3bLOC481473
	chr11	628722	NA	G	C	0.0785071		intergenic	ENSCAFG00000012640\x3bENSCAFG00000023945		intergenic	IFGGB1\x3bLOC481473
	chr11	629347	NA	AGC	A	0.264877		intergenic	ENSCAFG00000012640\x3bENSCAFG00000023945		intergenic	IFGGB1\x3bLOC481473
	chr11	639576	rs8545414	A	G	0.225379		intergenic	ENSCAFG00000012640\x3bENSCAFG00000023945		intergenic	IFGGB1\x3bLOC481473
	chr11	647696	NA	TTA	T	0.324204		intergenic	ENSCAFG00000012640\x3bENSCAFG00000023945		intergenic	IFGGB1\x3bLOC481473
	chr11	652616	NA	AG	A	0.0502646		intergenic	ENSCAFG00000012640\x3bENSCAFG00000023945		intergenic	IFGGB1\x3bLOC481473
	chr11	652617	NA	GAAAGAAAGAAA	*	0.0653034		intergenic	ENSCAFG00000012640\x3bENSCAFG00000023945		intergenic	IFGGB1\x3bLOC481473
	chr11	652628	NA	A	AG	0.22963		intergenic	ENSCAFG00000012640\x3bENSCAFG00000023945		intergenic	IFGGB1\x3bLOC481473
	chr11	670107	NA	C	T	0.28236		intergenic	ENSCAFG00000023945\x3bENSCAFG00000028671		intergenic	IFGGB1\x3bLOC481473
	chr11	681244	NA	G	A	0.255405		intergenic	ENSCAFG00000023945\x3bENSCAFG00000028671		intergenic	IFGGB1\x3bLOC481473
	chr11	703729	NA	A	G	0.134289		intergenic	ENSCAFG00000023945\x3bENSCAFG00000028671		intergenic	IFGGB1\x3bLOC481473
	chr11	710234	NA	C	T	0.283818		intergenic	ENSCAFG00000023945\x3bENSCAFG00000028671		intergenic	IFGGB1\x3bLOC481473
	chr11	710654	NA	G	A	0.256161		intergenic	ENSCAFG00000023945\x3bENSCAFG00000028671		intergenic	IFGGB1\x3bLOC481473
	chr11	712357	NA	T	TTAAA	0.136029		intergenic	ENSCAFG00000023945\x3bENSCAFG00000028671		intergenic	IFGGB1\x3bLOC481473
	chr11	731222	NA	ATG	A	0.222651		intergenic	ENSCAFG00000023945\x3bENSCAFG00000028671		intergenic	IFGGB1\x3bLOC481473
	chr11	732352	NA	A	C	0.115953		intergenic	ENSCAFG00000023945\x3bENSCAFG00000028671		intergenic	IFGGB1\x3bLOC481473
	chr11	750666	NA	CT	C	0.266879		intergenic	ENSCAFG00000023945\x3bENSCAFG00000028671		intergenic	IFGGB1\x3bLOC481473
	chr11	758388	NA	G	GAGAGAAGAAA	0.209022		intergenic	ENSCAFG00000023945\x3bENSCAFG00000028671		intergenic	IFGGB1\x3bLOC481473
	chr11	762939	NA	G	A	0.193283		intergenic	ENSCAFG00000023945\x3bENSCAFG00000028671		intergenic	IFGGB1\x3bLOC481473
	chr11	767113	BICF2P1357642	T	C	0.064803		intergenic	ENSCAFG00000023945\x3bENSCAFG00000028671		intergenic	IFGGB1\x3bLOC481473
	chr11	769566	rs851810942	C	T	0.271519		intergenic	ENSCAFG00000023945\x3bENSCAFG00000028671		intergenic	IFGGB1\x3bLOC481473
	chr11	773895	NA	T	TAA,TAAA	0,0753246753246753; 0,003896104		intergenic	ENSCAFG00000023945\x3bENSCAFG00000028671		intergenic	IFGGB1\x3bLOC481473
	chr11	775554	NA	T	A	0.275032		intergenic	ENSCAFG00000023945\x3bENSCAFG00000028671		intergenic	IFGGB1\x3bLOC481473
	chr11	779427	NA	A	T	0.117573		intergenic	ENSCAFG00000023945\x3bENSCAFG00000028671		intergenic	IFGGB1\x3bLOC481473
	chr11	797604	NA	G	A	0.0878635		intergenic	ENSCAFG00000028671\x3bENSCAFG00000000498		intergenic	LOC481473\x3bLOC481472
	chr11	800390	rs851392489	ATGTT	A	0.267561		intergenic	ENSCAFG00000028671\x3bENSCAFG00000000498		intergenic	LOC481473\x3bLOC481472
	chr11	800393	NA	T	*	0.225806		intergenic	ENSCAFG00000028671\x3bENSCAFG00000000498		intergenic	LOC481473\x3bLOC481472
	chr11	806091	NA	G	T	0.0860759		downstream	ENSCAFG00000000498		downstream	LOC481472
	chr11	806601	rs851951215	AAAAG	A	0.218291		downstream	ENSCAFG00000000498		downstream	LOC481472
	chr11	806602	NA	AAAG	*	0.20415		downstream	ENSCAFG00000000498		downstream	LOC481472
	chr11	818708	SNP1292626	G	A	0.268354		intronic	ENSCAFG00000000498		intergenic	LOC481472\x3bIFGGC1
	chr11	819675	NA	C	CA	0.322761		intronic	ENSCAFG00000000498		intergenic	LOC481472\x3bIFGGC1
	chr11	820537	rs852598132	C	A	0.11514		intronic	ENSCAFG00000000498		intergenic	LOC481472\x3bIFGGC1
	chr11	829347	rs22158850	T	C	0.226002		intronic	ENSCAFG00000000498		UTR5	IFGGC1
	chr11	829360	rs22158848	G	A	0.229516		intronic	ENSCAFG00000000498		UTR5	IFGGC1
	chr11	829794	NA	A	ATTTAT	0.186615		intronic	ENSCAFG00000000498		intronic	IFGGC1
	chr11	848865	NA	A	T	0.275316		intronic	ENSCAFG00000000498		intergenic	IFGGC1\x3bIFGGB2
	chr11	861321	SNP1292633;rs22117659	T	A	0.295476		exonic	ENSCAFG00000000498	synonymous_SNV	exonic	IFGGB2	synonymous_SNV
	chr11	870921	NA	ACCTT	A	0.245487		intergenic	ENSCAFG00000000498\x3bENSCAFG00000000497		intronic	IFGGB2
	chr11	872686	NA	C	G	0.13066		intergenic	ENSCAFG00000000498\x3bENSCAFG00000000497		intronic	IFGGB2
	chr11	873331	NA	CCGTTAA	C	0.0910653		intergenic	ENSCAFG00000000498\x3bENSCAFG00000000497		upstream	IFGGB2
	chr11	873366	NA	G	A	0.0957768		intergenic	ENSCAFG00000000498\x3bENSCAFG00000000497		upstream	IFGGB2
	chr11	876914	SNP1292636	A	C	0.262658		intergenic	ENSCAFG00000000498\x3bENSCAFG00000000497		intergenic	IFGGB2\x3bLOC100684769
	chr11	893314	NA	T	G	0.898477		intergenic	ENSCAFG00000000498\x3bENSCAFG00000000497		intergenic	IFGGB2\x3bLOC100684769
	chr11	941006	NA	GTATACAA	G	0.210025		intronic	ENSCAFG00000000497		intronic	LOC100684769
	chr11	946441	NA	CCT	C	0.425587		intronic	ENSCAFG00000000497		intronic	LOC100684769
	chr11	967157	NA	T	TC	0.359942		intergenic	ENSCAFG00000000497\x3bENSCAFG00000000494		intergenic	LOC100684769\x3bCOR2AI2
	chr11	984530	NA	T	C	0.0870394		intergenic	ENSCAFG00000000494\x3bENSCAFG00000000491		intergenic	COR2AI2\x3bLOC100687713
	chr11	984539	NA	T	C	0.0812183		intergenic	ENSCAFG00000000494\x3bENSCAFG00000000491		intergenic	COR2AI2\x3bLOC100687713
	chr11	995753	NA	A	AAAAC	0.151458		intergenic	ENSCAFG00000000494\x3bENSCAFG00000000491		intergenic	COR2AI2\x3bLOC100687713
	chr11	999471	NA	TC	T	0.187857		intergenic	ENSCAFG00000000494\x3bENSCAFG00000000491		intergenic	COR2AI2\x3bLOC100687713
	chr11	1004481	NA	T	TA	0.100791		intergenic	ENSCAFG00000000494\x3bENSCAFG00000000491		intergenic	COR2AI2\x3bLOC100687713
	chr11	1009518	NA	T	C	0.0876419		intergenic	ENSCAFG00000000494\x3bENSCAFG00000000491		intergenic	COR2AI2\x3bLOC100687713
	chr11	1016881	NA	CCTCTCTCTCTCT	C	0.0846056		intergenic	ENSCAFG00000000494\x3bENSCAFG00000000491		intergenic	COR2AI2\x3bLOC100687713
	chr11	1018201	NA	CGGGG	C	0.14966		intergenic	ENSCAFG00000000494\x3bENSCAFG00000000491		intergenic	COR2AI2\x3bLOC100687713
	chr11	1018204	NA	G	*	0.321351		intergenic	ENSCAFG00000000494\x3bENSCAFG00000000491		intergenic	COR2AI2\x3bLOC100687713
	chr11	1018208	NA	G	C	0.0943089		intergenic	ENSCAFG00000000494\x3bENSCAFG00000000491		intergenic	COR2AI2\x3bLOC100687713
	chr11	1031972	rs22128108	G	T	0.283439		intergenic	ENSCAFG00000000491\x3bENSCAFG00000030653		intergenic	LOC100687713\x3bLOC100685083
	chr11	1032017	BICF2S22947752	A	G	0.249678		intergenic	ENSCAFG00000000491\x3bENSCAFG00000030653		intergenic	LOC100687713\x3bLOC100685083
	chr11	1032167	NA	A	G	0.140027		intergenic	ENSCAFG00000000491\x3bENSCAFG00000030653		intergenic	LOC100687713\x3bLOC100685083
	chr11	1063092	NA	G	C	0.113027		intronic	ENSCAFG00000030653		intronic	LOC100685083
	chr11	1068352	NA	GT	G	0.129199		intronic	ENSCAFG00000030653		intronic	LOC100685083
	chr11	1071242	NA	A	T	0.11926		intronic	ENSCAFG00000030653		intronic	LOC100685083
	chr11	1071243	NA	T	A	0.11926		intronic	ENSCAFG00000030653		intronic	LOC100685083
	chr11	1107043	NA	C	G	0.274382		intergenic	ENSCAFG00000030653\x3bFLT4		intergenic	LOC100685083\x3bFLT4
	chr11	1108083	NA	G	A	0.279114		intergenic	ENSCAFG00000030653\x3bFLT4		intergenic	LOC100685083\x3bFLT4
	chr11	1108527	NA	G	A	0.197452		intergenic	ENSCAFG00000030653\x3bFLT4		intergenic	LOC100685083\x3bFLT4
	chr11	1110750	NA	G	C	0.100506		intergenic	ENSCAFG00000030653\x3bFLT4		intergenic	LOC100685083\x3bFLT4
	chr11	1117362	NA	T	TA	0.0846253		intergenic	ENSCAFG00000030653\x3bFLT4		intergenic	LOC100685083\x3bFLT4
	chr11	1126720	rs22172109	T	A	0.260178		intergenic	ENSCAFG00000030653\x3bFLT4		intergenic	LOC100685083\x3bFLT4
	chr11	1143741	NA	GA	G	0.263359		intergenic	ENSCAFG00000030653\x3bFLT4		intergenic	LOC100685083\x3bFLT4
	chr11	1171641	NA	GGGGC	G	0.25042		exonic	ENSCAFG00000030378	frameshift_deletion	intronic	FLT4
	chr11	1177541	rs9189481	C	T	0.27635		intronic	FLT4		intronic	FLT4
	chr11	1190448	NA	A	T	0.235417		intergenic	FLT4\x3bCNOT6		intergenic	FLT4\x3bCNOT6
	chr11	1192128	NA	ATTATTTAT	A	0.234354		intergenic	FLT4\x3bCNOT6		intergenic	FLT4\x3bCNOT6
	chr11	1197376	rs9146952	CG	C	0.403156		intergenic	FLT4\x3bCNOT6		intergenic	FLT4\x3bCNOT6
	chr11	1197413	TIGRP2P144250_rs9146953;rs9146953	C	T	0.436275		intergenic	FLT4\x3bCNOT6		intergenic	FLT4\x3bCNOT6
	chr11	1203162	TIGRP2P144248_rs8896869	A	G	0.28327		intergenic	FLT4\x3bCNOT6		intergenic	FLT4\x3bCNOT6
	chr11	1244963	SNP1292716	A	G	0.284363		intronic	CNOT6		intronic	CNOT6
	chr11	1255180	rs851172516	C	T	0.106776		splicing	CNOT6		splicing	CNOT6
	chr11	1258536	NA	G	GT	0.221364		intergenic	CNOT6\x3bENSCAFG00000040393		intronic	CNOT6
	chr11	1272997	NA	TA	T	0.327654		intergenic	CNOT6\x3bENSCAFG00000040393		intronic	CNOT6
	chr11	1273781	rs852715628	C	T	0.285896		intergenic	CNOT6\x3bENSCAFG00000040393		intronic	CNOT6
	chr11	1281626	NA	GA	G	0.171186		ncRNA_exonic	ENSCAFG00000040393		intergenic	CNOT6\x3bGFPT2
	chr11	1295993	NA	GT	G	0.0849802		intergenic	ENSCAFG00000040393\x3bENSCAFG00000034990		intergenic	CNOT6\x3bGFPT2
	chr11	1305784	SNP1292745	C	T	0.273427		intergenic	ENSCAFG00000040393\x3bENSCAFG00000034990		intergenic	CNOT6\x3bGFPT2
	chr11	1318786	NA	T	TA	0.10989		intergenic	ENSCAFG00000040393\x3bENSCAFG00000034990		intergenic	CNOT6\x3bGFPT2
	chr11	1323050	NA	G	GCT	0.0918885		intergenic	ENSCAFG00000040393\x3bENSCAFG00000034990		intergenic	CNOT6\x3bGFPT2
	chr11	1332409	NA	C	CA	0.189781		intergenic	ENSCAFG00000040393\x3bENSCAFG00000034990		intergenic	CNOT6\x3bGFPT2
	chr11	1344470	SNP1292773	G	A	0.291454		intergenic	ENSCAFG00000040393\x3bENSCAFG00000034990		intergenic	CNOT6\x3bGFPT2
	chr11	1347891	SNP1292774	G	A	0.273537		intergenic	ENSCAFG00000040393\x3bENSCAFG00000034990		intergenic	CNOT6\x3bGFPT2
	chr11	1350773	NA	C	CA	0.272959		intergenic	ENSCAFG00000040393\x3bENSCAFG00000034990		intergenic	CNOT6\x3bGFPT2
	chr11	1434504	NA	T	TTTTA	0.27046		intergenic	GFPT2\x3bMAPK9		intergenic	GFPT2\x3bMAPK9
	chr11	1446824	NA	T	TA	0.116941		intronic	MAPK9		intronic	MAPK9
	chr11	1460794	SNP1292823;rs851968731	G	A	0.214724		intronic	MAPK9		intronic	MAPK9
	chr11	1472008	SNP1292825;rs851673437	G	A	0.286574	682	exonic	MAPK9	nonsynonymous_SNV	exonic	MAPK9	nonsynonymous_SNV
	chr11	1487300	NA	CA	C	0.171094		intergenic	MAPK9\x3bENSCAFG00000030718		intergenic	MAPK9\x3bRASGEF1C
	chr11	1506827	NA	T	TGA	0.117754		intergenic	ENSCAFG00000030718\x3bRASGEF1C		intronic	RASGEF1C
	chr11	1511653	NA	AAGTAGT	A	0.259923		intergenic	ENSCAFG00000030718\x3bRASGEF1C		intronic	RASGEF1C
	chr11	1543950	SNP1292832	T	C	0.282719		intronic	RASGEF1C		intronic	RASGEF1C
	chr11	1561873	rs851226121	C	A	0.0985825		intronic	RASGEF1C		intronic	RASGEF1C
	chr11	1563764	rs851254185	G	A	0.198726		intronic	RASGEF1C		intronic	RASGEF1C
	chr11	1584210	NA	C	CCT	0.113195		intergenic	RASGEF1C\x3bRNF130		intergenic	RASGEF1C\x3bRNF130
	chr11	1584983	NA	CT	C	0.202128		intergenic	RASGEF1C\x3bRNF130		intergenic	RASGEF1C\x3bRNF130
	chr11	1600053	NA	G	T	0.077821		intergenic	RASGEF1C\x3bRNF130		intergenic	RASGEF1C\x3bRNF130
	chr11	1600074	NA	C	CA	0.0541455		intergenic	RASGEF1C\x3bRNF130		intergenic	RASGEF1C\x3bRNF130
	chr11	1600157	NA	G	C	0.221129		intergenic	RASGEF1C\x3bRNF130		intergenic	RASGEF1C\x3bRNF130
	chr11	1603313	NA	G	A	0.1		intergenic	RASGEF1C\x3bRNF130		intergenic	RASGEF1C\x3bRNF130
	chr11	1606285	NA	GCAGACCACACAAAGGTCTGTGGGACAGTAGTGTTAGCCATGAGGGGTGGGCCAATGGGGACTA	G	0.0248724		intergenic	RASGEF1C\x3bRNF130		intergenic	RASGEF1C\x3bRNF130
	chr11	1606289	NA	A	*	0.0172634		intergenic	RASGEF1C\x3bRNF130		intergenic	RASGEF1C\x3bRNF130
	chr11	1606292	NA	A	*	0.0173299		intergenic	RASGEF1C\x3bRNF130		intergenic	RASGEF1C\x3bRNF130
	chr11	1606306	NA	G	*	0.0185422		intergenic	RASGEF1C\x3bRNF130		intergenic	RASGEF1C\x3bRNF130
	chr11	1606309	NA	A	*	0.0192308		intergenic	RASGEF1C\x3bRNF130		intergenic	RASGEF1C\x3bRNF130
	chr11	1606311	NA	A	*	0.0192061		intergenic	RASGEF1C\x3bRNF130		intergenic	RASGEF1C\x3bRNF130
	chr11	1606317	NA	G	*	0.0192061		intergenic	RASGEF1C\x3bRNF130		intergenic	RASGEF1C\x3bRNF130
	chr11	1627265	NA	C	CA	0.379934		intergenic	RASGEF1C\x3bRNF130		intergenic	RASGEF1C\x3bRNF130
	chr11	1647647	NA	T	TA	0.183853		intronic	RNF130		intergenic	RASGEF1C\x3bRNF130
	chr11	1648748	NA	C	CCTTTCTCTTTTCTT	0.162409		intronic	RNF130		intergenic	RASGEF1C\x3bRNF130
	chr11	1651449	NA	A	T	0.338331		intronic	RNF130		intergenic	RASGEF1C\x3bRNF130
	chr11	1666319	NA	C	CAAA	0.0621302		intronic	RNF130		intronic	RNF130
	chr11	1675849	NA	AG	A	0.212406		intronic	RNF130		intronic	RNF130
	chr11	1675850	NA	G	*	0.284211		intronic	RNF130		intronic	RNF130
	chr11	1681303	SNP1292844	C	A	0.276582		intronic	RNF130		intronic	RNF130
	chr11	1683184	NA	ATGTG	A	0.0625		intronic	RNF130		intronic	RNF130
	chr11	1687989	NA	CT	C	0.279114		intronic	RNF130		intronic	RNF130
	chr11	1719766	SNP1292848	T	A	0.277848		intronic	RNF130		intronic	RNF130
	chr11	1736232	NA	A	AT	0.225564		intronic	RNF130		intronic	RNF130
	chr11	1747332	NA	CCTTTT	C	0.139208		downstream	RNF130		intronic	RNF130
	chr11	1748652	NA	AGT	A	0.2375		intergenic	RNF130\x3bTBC1D9B		intronic	RNF130
	chr11	1755342	rs851312608	CAG	C	0.106599		intergenic	RNF130\x3bTBC1D9B		intronic	RNF130
	chr11	1755344	NA	G	*	0.106099		intergenic	RNF130\x3bTBC1D9B		intronic	RNF130
	chr11	1797914	NA	T	TAA	0.0579228		intronic	TBC1D9B		intronic	TBC1D9B
	chr11	1798302	NA	CCTCTCTCT	CCTCTCTCTCTCT,C	0,0475852272727273; 0,014914773		intronic	TBC1D9B		intronic	TBC1D9B
	chr11	1803176	SNP1292854	A	G	0.395484		intronic	TBC1D9B		intronic	TBC1D9B
	chr11	1808176	NA	TTGTGTG	T	0.10719		intronic	TBC1D9B		intronic	TBC1D9B
	chr11	1841378	NA	TA	T	0.332687		intronic	ENSCAFG00000000365		intronic	MRNIP
	chr11	1848161	rs22069665	G	A	0.206853		intronic	ENSCAFG00000000365		intronic	MRNIP
	chr11	1856082	NA	C	CT	0.117886		intronic	ENSCAFG00000000365		intronic	MRNIP
	chr11	1869074	SNP1292860	C	T	0.330327		UTR5	SQSTM1		UTR5	SQSTM1
	chr11	1871910	rs22120499	G	A	0.118831		intergenic	SQSTM1\x3bMGAT4B		intergenic	SQSTM1\x3bMGAT4B
	chr11	1873517	NA	CAAAAAT	C	0.282869		intergenic	SQSTM1\x3bMGAT4B		intergenic	SQSTM1\x3bMGAT4B
	chr11	1873936	NA	AAATCTGAAAGAGAGAAAGAAAGAGAGAGAGAGAGAGAGAGAGAGAAGGGAGGGAGGGAGGGAGGAGAAAAGGGTCTC	A	0.23913		intergenic	SQSTM1\x3bMGAT4B		intergenic	SQSTM1\x3bMGAT4B
	chr11	1873948	NA	GAGAA	*	0.169091		intergenic	SQSTM1\x3bMGAT4B		intergenic	SQSTM1\x3bMGAT4B
	chr11	1873956	NA	AAGAGAG	*	0.217362		intergenic	SQSTM1\x3bMGAT4B		intergenic	SQSTM1\x3bMGAT4B
	chr11	1876927	NA	CAGAG	C	0.235054		intergenic	SQSTM1\x3bMGAT4B		intergenic	SQSTM1\x3bMGAT4B
	chr11	1879540	NA	C	CT	0.12963		intergenic	SQSTM1\x3bMGAT4B		intergenic	SQSTM1\x3bMGAT4B
	chr11	1883239	NA	C	CG	0.0892857		UTR5	MGAT4B		upstream	MGAT4B
	chr11	1883241	NA	A	C	0.100746		UTR5	MGAT4B		upstream	MGAT4B
	chr11	1883245	NA	G	GCCGCCCC	0.101124		UTR5	MGAT4B		upstream	MGAT4B
	chr11	1887568	NA	A	G	0.122436		intronic	MGAT4B		intronic	MGAT4B
	chr11	1904279	NA	TA	T	0.230447		intergenic	LTC4S\x3bMAML1		intergenic	LTC4S\x3bMAML1
	chr11	1908456	NA	C	CTTAT	0.424588		intergenic	LTC4S\x3bMAML1		intergenic	LTC4S\x3bMAML1
	chr11	1940022	rs852113631	C	T	0.286346		intronic	MAML1		intergenic	MAML1\x3bCANX
	chr11	1940686	NA	CTA	C	0.103116		intronic	MAML1		intergenic	MAML1\x3bCANX
	chr11	1940688	NA	A	*	0.0736138		intronic	MAML1		intergenic	MAML1\x3bCANX
	chr11	1949626	NA	A	T	0.104571		intronic	MAML1		intergenic	MAML1\x3bCANX
	chr11	1951105	NA	CT	C	0.113402		intronic	MAML1		intergenic	MAML1\x3bCANX
	chr11	1960424	NA	T	TTCCATGAATAGTTGGTAGGCAACTGTCAAATATC	0.116793		intronic	MAML1		intergenic	MAML1\x3bCANX
	chr11	1963139	TIGRP2P144053_rs8920213	C	A	0.107006		intronic	MAML1		intergenic	MAML1\x3bCANX
	chr11	1979950	NA	C	CT	0.185874		intronic	CANX\x3bMAML1		intronic	CANX
	chr11	1983918	NA	C	CA	0.186404		intronic	CANX\x3bMAML1		intronic	CANX
	chr11	1994558	NA	C	CAG	0.159615		intronic	CANX\x3bMAML1		intronic	CANX
	chr11	2013559	SNP1292892;rs851794034	G	A	0.279955		intronic	MAML1		upstream	CBY3
	chr11	2016818	NA	A	C	0.132153		upstream\x3bdownstream	MAML1\x3bCBY3		downstream	CBY3
	chr11	2016883	NA	G	C	0.251004		upstream\x3bdownstream	MAML1\x3bCBY3		downstream	CBY3
	chr11	2017979	NA	C	T	0.274422		intergenic	CBY3\x3bHNRNPH1		intergenic	CBY3\x3bHNRNPH1
	chr11	2018956	NA	G	*	0.230463		intergenic	CBY3\x3bHNRNPH1		intergenic	CBY3\x3bHNRNPH1
	chr11	2029791	SNP1292894	T	C	0.354326		intergenic	CBY3\x3bHNRNPH1		intergenic	CBY3\x3bHNRNPH1
	chr11	2036129	NA	T	TGA	0.267427		intergenic	CBY3\x3bHNRNPH1		intergenic	CBY3\x3bHNRNPH1
	chr11	2037790	NA	GT	G	0.280488		intergenic	CBY3\x3bHNRNPH1		intergenic	CBY3\x3bHNRNPH1
	chr11	2043229	rs22065202	C	T	0.280534		intergenic	CBY3\x3bHNRNPH1		intergenic	CBY3\x3bHNRNPH1
	chr11	2044297	NA	G	A	0.0908513		intergenic	CBY3\x3bHNRNPH1		intergenic	CBY3\x3bHNRNPH1
	chr11	2045636	NA	TAAGCTCTAAAAAAAAAAAAAAAAAAAAAAAAAAAAAAAAAAAATAAAG	*	0.340877		intergenic	CBY3\x3bHNRNPH1		intergenic	CBY3\x3bHNRNPH1
	chr11	2075290	NA	T	A	0.105082		intronic	RUFY1		intronic	RUFY1
	chr11	2095923	SNP1292914	C	A	0.263625		intronic	RUFY1		intronic	RUFY1
	chr11	2100560	NA	T	TA	0.206922		intronic	RUFY1		intronic	RUFY1
	chr11	2100842	NA	TA	T	0.275463		intronic	RUFY1		intronic	RUFY1
	chr11	2100865	NA	TAA	T	0.0922099		intronic	RUFY1		intronic	RUFY1
	chr11	2110245	NA	T	C	0.120325		intronic	RUFY1		intronic	RUFY1
	chr11	2120612	NA	CATAAATAAATAAATAAATAAATAAATAA	C	0.0943272		intronic	RUFY1		intronic	RUFY1
	chr11	2122897	rs851276410	A	AAATT	0.0774336		intronic	RUFY1		intronic	RUFY1
	chr11	2128033	rs852744218	G	T	0.348485		UTR5	RUFY1		upstream	RUFY1
	chr11	2128411	SNP1292924	A	G	0.423664		upstream	RUFY1		upstream	RUFY1
	chr11	2128554	rs851172748	GC	G	0.319554		upstream	RUFY1		upstream	RUFY1
	chr11	2128555	NA	CCT	*	0.317647		upstream	RUFY1		upstream	RUFY1
	chr11	2128559	NA	TC	T	0.310026		upstream	RUFY1		upstream	RUFY1
	chr11	2128560	NA	C	*	0.254545		upstream	RUFY1		upstream	RUFY1
	chr11	2128561	NA	TCTCTCTCCTC	T	0.3125		upstream	RUFY1		upstream	RUFY1
	chr11	2128562	NA	C	*	0.254545		upstream	RUFY1		upstream	RUFY1
	chr11	2128564	NA	C	*	0.254545		upstream	RUFY1		upstream	RUFY1
	chr11	2128578	NA	TA	T	0.311508		upstream	RUFY1		upstream	RUFY1
	chr11	2128580	NA	T	C	0.312334		upstream	RUFY1		upstream	RUFY1
	chr11	2128607	NA	T	TA	0.297048		upstream	RUFY1		upstream	RUFY1
	chr11	2129860	NA	CTT	C	0.236162		intergenic	RUFY1\x3bENSCAFG00000028158		intergenic	RUFY1\x3bADAMTS2
	chr11	2130312	NA	C	CT	0.285177		intergenic	RUFY1\x3bENSCAFG00000028158		intergenic	RUFY1\x3bADAMTS2
	chr11	2131959	NA	C	CT	0.268194		intergenic	RUFY1\x3bENSCAFG00000028158		intergenic	RUFY1\x3bADAMTS2
	chr11	2131984	NA	T	TTA	0.254902		intergenic	RUFY1\x3bENSCAFG00000028158		intergenic	RUFY1\x3bADAMTS2
	chr11	2132355	NA	CTTTATTTATTTA	C	0.263329		intergenic	RUFY1\x3bENSCAFG00000028158		intergenic	RUFY1\x3bADAMTS2
	chr11	2132419	NA	A	T	0.363995		intergenic	RUFY1\x3bENSCAFG00000028158		intergenic	RUFY1\x3bADAMTS2
	chr11	2132691	rs851674597	T	A	0.373695		intergenic	RUFY1\x3bENSCAFG00000028158		intergenic	RUFY1\x3bADAMTS2
	chr11	2132909	NA	T	A	0.350129		intergenic	RUFY1\x3bENSCAFG00000028158		intergenic	RUFY1\x3bADAMTS2
	chr11	2133405	NA	C	CCTCTCT	0.388535		intergenic	RUFY1\x3bENSCAFG00000028158		intergenic	RUFY1\x3bADAMTS2
	chr11	2133618	SNP1292925	T	C	0.418354		intergenic	RUFY1\x3bENSCAFG00000028158		intergenic	RUFY1\x3bADAMTS2
	chr11	2134755	NA	CT	C	0.37532		intergenic	RUFY1\x3bENSCAFG00000028158		intergenic	RUFY1\x3bADAMTS2
	chr11	2134778	NA	A	C	0.367949		intergenic	RUFY1\x3bENSCAFG00000028158		intergenic	RUFY1\x3bADAMTS2
	chr11	2135036	NA	AT	A	0.384224		intergenic	RUFY1\x3bENSCAFG00000028158		intergenic	RUFY1\x3bADAMTS2
	chr11	2136027	NA	C	CAGAG	0.22238		intergenic	RUFY1\x3bENSCAFG00000028158		intergenic	RUFY1\x3bADAMTS2
	chr11	2136286	NA	TG	T	0.28934		intergenic	RUFY1\x3bENSCAFG00000028158		intergenic	RUFY1\x3bADAMTS2
	chr11	2136321	SNP1292926	C	T	0.291878		intergenic	RUFY1\x3bENSCAFG00000028158		intergenic	RUFY1\x3bADAMTS2
	chr11	2138008	rs24670968	G	A	0.405361		intergenic	RUFY1\x3bENSCAFG00000028158		intergenic	RUFY1\x3bADAMTS2
	chr11	2138597	rs852915619	T	C	0.429085		intergenic	RUFY1\x3bENSCAFG00000028158		intergenic	RUFY1\x3bADAMTS2
	chr11	2139779	NA	C	CAG	0.415816		intergenic	RUFY1\x3bENSCAFG00000028158		intergenic	RUFY1\x3bADAMTS2
	chr11	2140357	SNP1292927	A	G	0.407125		intergenic	RUFY1\x3bENSCAFG00000028158		intergenic	RUFY1\x3bADAMTS2
	chr11	2141027	rs22153359	A	G	0.40974		intergenic	RUFY1\x3bENSCAFG00000028158		intergenic	RUFY1\x3bADAMTS2
	chr11	2141626	SNP1292928	T	C	0.416878		intergenic	RUFY1\x3bENSCAFG00000028158		intergenic	RUFY1\x3bADAMTS2
	chr11	2141903	NA	A	C	0.258464		intergenic	RUFY1\x3bENSCAFG00000028158		intergenic	RUFY1\x3bADAMTS2
	chr11	2144070	SNP1292929	G	A	0.299367		intergenic	RUFY1\x3bENSCAFG00000028158		intergenic	RUFY1\x3bADAMTS2
	chr11	2146176	rs851288571	AACAC	A	0.306122		intergenic	RUFY1\x3bENSCAFG00000028158		intergenic	RUFY1\x3bADAMTS2
	chr11	2148402	SNP1292930	C	T	0.423761		intergenic	RUFY1\x3bENSCAFG00000028158		intergenic	RUFY1\x3bADAMTS2
	chr11	2148676	rs850575063	GC	G	0.368321		intergenic	RUFY1\x3bENSCAFG00000028158		intergenic	RUFY1\x3bADAMTS2
	chr11	2150895	NA	T	C	0.42132		intergenic	RUFY1\x3bENSCAFG00000028158		intergenic	RUFY1\x3bADAMTS2
	chr11	2150906	NA	A	G	0.421954		intergenic	RUFY1\x3bENSCAFG00000028158		intergenic	RUFY1\x3bADAMTS2
	chr11	2151281	NA	A	AT	0.198604		intergenic	RUFY1\x3bENSCAFG00000028158		intergenic	RUFY1\x3bADAMTS2
	chr11	2151387	NA	T	C	0.41507		intergenic	RUFY1\x3bENSCAFG00000028158		intergenic	RUFY1\x3bADAMTS2
	chr11	2151711	NA	TGA	T	0.372462		intergenic	RUFY1\x3bENSCAFG00000028158		intergenic	RUFY1\x3bADAMTS2
	chr11	2152674	NA	A	G	0.114557		intergenic	RUFY1\x3bENSCAFG00000028158		intergenic	RUFY1\x3bADAMTS2
	chr11	2154387	SNP1292932	C	T	0.375949		intergenic	RUFY1\x3bENSCAFG00000028158		intergenic	RUFY1\x3bADAMTS2
	chr11	2156486	SNP1292933	T	C	0.412516		intergenic	RUFY1\x3bENSCAFG00000028158		intergenic	RUFY1\x3bADAMTS2
	chr11	2156593	NA	A	T	0.363811		intergenic	RUFY1\x3bENSCAFG00000028158		intergenic	RUFY1\x3bADAMTS2
	chr11	2156653	SNP1292934	G	A	0.416347		intergenic	RUFY1\x3bENSCAFG00000028158		intergenic	RUFY1\x3bADAMTS2
	chr11	2157660	NA	AAACC	A	0.223451		intergenic	RUFY1\x3bENSCAFG00000028158		intergenic	RUFY1\x3bADAMTS2
	chr11	2157661	NA	AACC	*	0.21645		intergenic	RUFY1\x3bENSCAFG00000028158		intergenic	RUFY1\x3bADAMTS2
	chr11	2157662	NA	ACCAAAAAAAAAAAAAC	*	0.268945		intergenic	RUFY1\x3bENSCAFG00000028158		intergenic	RUFY1\x3bADAMTS2
	chr11	2157663	NA	C	*	0.217213		intergenic	RUFY1\x3bENSCAFG00000028158		intergenic	RUFY1\x3bADAMTS2
	chr11	2157664	NA	CA	*	0.255376		intergenic	RUFY1\x3bENSCAFG00000028158		intergenic	RUFY1\x3bADAMTS2
	chr11	2157669	NA	A	C	0.224576		intergenic	RUFY1\x3bENSCAFG00000028158		intergenic	RUFY1\x3bADAMTS2
	chr11	2157678	NA	CA	C	0.126923		intergenic	RUFY1\x3bENSCAFG00000028158		intergenic	RUFY1\x3bADAMTS2
	chr11	2158122	SNP1292936	A	G	0.42142		intergenic	RUFY1\x3bENSCAFG00000028158		intergenic	RUFY1\x3bADAMTS2
	chr11	2158675	NA	C	CT,CTT	0,0780645161290323; 0,000645161		intergenic	RUFY1\x3bENSCAFG00000028158		intergenic	RUFY1\x3bADAMTS2
	chr11	2161149	NA	TTCTCTCTCTC	T	0.387387		intergenic	RUFY1\x3bENSCAFG00000028158		intergenic	RUFY1\x3bADAMTS2
	chr11	2162114	TIGRP2P150154_rs9248262	A	T	0.420051		intergenic	RUFY1\x3bENSCAFG00000028158		intergenic	RUFY1\x3bADAMTS2
	chr11	2162701	rs852509502	CGGCTCTTT	C	0.29273		intergenic	RUFY1\x3bENSCAFG00000028158		intergenic	RUFY1\x3bADAMTS2
	chr11	2162990	SNP1292938	A	C	0.3723		intergenic	RUFY1\x3bENSCAFG00000028158		intergenic	RUFY1\x3bADAMTS2
	chr11	2163185	SNP1292939	A	G	0.42142		intergenic	RUFY1\x3bENSCAFG00000028158		intergenic	RUFY1\x3bADAMTS2
	chr11	2163591	SNP1292940	C	T	0.418575		intergenic	RUFY1\x3bENSCAFG00000028158		intergenic	RUFY1\x3bADAMTS2
	chr11	2164582	rs852619094	ACACTCT	A	0.33004		intergenic	RUFY1\x3bENSCAFG00000028158		intergenic	RUFY1\x3bADAMTS2
	chr11	2165300	NA	C	CT	0.154667		intergenic	RUFY1\x3bENSCAFG00000028158		intergenic	RUFY1\x3bADAMTS2
	chr11	2165625	SNP1292941	G	A	0.410305		intergenic	RUFY1\x3bENSCAFG00000028158		intergenic	RUFY1\x3bADAMTS2
	chr11	2166000	NA	CT	C	0.407979		intergenic	RUFY1\x3bENSCAFG00000028158		intergenic	RUFY1\x3bADAMTS2
	chr11	2166046	NA	C	CAG	0.239209		intergenic	RUFY1\x3bENSCAFG00000028158		intergenic	RUFY1\x3bADAMTS2
	chr11	2166511	TIGRP2P150151_rs9091510	A	C	0.418782		intergenic	RUFY1\x3bENSCAFG00000028158		intergenic	RUFY1\x3bADAMTS2
	chr11	2168078	SNP1292943	G	T	0.419416		downstream	ENSCAFG00000028158		intergenic	RUFY1\x3bADAMTS2
	chr11	2168471	NA	A	G	0.399355		downstream	ENSCAFG00000028158		intergenic	RUFY1\x3bADAMTS2
	chr11	2169103	NA	C	CCT	0.3543		intergenic	ENSCAFG00000028158\x3bENSCAFG00000032181		intergenic	RUFY1\x3bADAMTS2
	chr11	2169519	NA	A	G	0.418043		intergenic	ENSCAFG00000028158\x3bENSCAFG00000032181		intergenic	RUFY1\x3bADAMTS2
	chr11	2169525	NA	G	A	0.418043		intergenic	ENSCAFG00000028158\x3bENSCAFG00000032181		intergenic	RUFY1\x3bADAMTS2
	chr11	2169809	SNP1292944	T	A	0.412404		intergenic	ENSCAFG00000028158\x3bENSCAFG00000032181		intergenic	RUFY1\x3bADAMTS2
	chr11	2171195	rs851520585	C	T	0.294564		intergenic	ENSCAFG00000028158\x3bENSCAFG00000032181		intergenic	RUFY1\x3bADAMTS2
	chr11	2171238	rs851162951	C	G	0.292142		intergenic	ENSCAFG00000028158\x3bENSCAFG00000032181		intergenic	RUFY1\x3bADAMTS2
	chr11	2172201	NA	G	GTCTC	0.408387		intergenic	ENSCAFG00000028158\x3bENSCAFG00000032181		intergenic	RUFY1\x3bADAMTS2
	chr11	2172687	SNP1292945	T	A	0.424051		intergenic	ENSCAFG00000028158\x3bENSCAFG00000032181		intergenic	RUFY1\x3bADAMTS2
	chr11	2174995	NA	CT	C	0.413683		intergenic	ENSCAFG00000028158\x3bENSCAFG00000032181		intergenic	RUFY1\x3bADAMTS2
	chr11	2180268	SNP1292946	C	G	0.287437		intergenic	ENSCAFG00000028158\x3bENSCAFG00000032181		intergenic	RUFY1\x3bADAMTS2
	chr11	2182144	NA	TTTC	T	0.355063		intergenic	ENSCAFG00000028158\x3bENSCAFG00000032181		intergenic	RUFY1\x3bADAMTS2
	chr11	2182211	SNP1292947	G	A	0.421954		intergenic	ENSCAFG00000028158\x3bENSCAFG00000032181		intergenic	RUFY1\x3bADAMTS2
	chr11	2183147	rs851408650	CAA	C	0.369123		intergenic	ENSCAFG00000028158\x3bENSCAFG00000032181		intergenic	RUFY1\x3bADAMTS2
	chr11	2197504	SNP1292949	C	A	0.417197		intergenic	ENSCAFG00000028158\x3bENSCAFG00000032181		intergenic	RUFY1\x3bADAMTS2
	chr11	2197983	rs22208270	C	A	0.403599		intergenic	ENSCAFG00000028158\x3bENSCAFG00000032181		intergenic	RUFY1\x3bADAMTS2
	chr11	2198734	NA	C	CG	0.331126		intergenic	ENSCAFG00000028158\x3bENSCAFG00000032181		intergenic	RUFY1\x3bADAMTS2
	chr11	2201787	rs852618885	T	C	0.411499		intergenic	ENSCAFG00000028158\x3bENSCAFG00000032181		intergenic	RUFY1\x3bADAMTS2
	chr11	2202047	rs851806546	C	T	0.293854		intergenic	ENSCAFG00000028158\x3bENSCAFG00000032181		intergenic	RUFY1\x3bADAMTS2
	chr11	2202529	SNP1292950	G	A	0.380407		intergenic	ENSCAFG00000028158\x3bENSCAFG00000032181		intergenic	RUFY1\x3bADAMTS2
	chr11	2202708	SNP1292951	A	G	0.294043		intergenic	ENSCAFG00000028158\x3bENSCAFG00000032181		intergenic	RUFY1\x3bADAMTS2
	chr11	2209243	rs851098755	A	G	0.441026		intergenic	ENSCAFG00000028158\x3bENSCAFG00000032181		intergenic	RUFY1\x3bADAMTS2
	chr11	2210746	NA	A	ACTGG	0.306848		intergenic	ENSCAFG00000028158\x3bENSCAFG00000032181		intergenic	RUFY1\x3bADAMTS2
	chr11	2211814	SNP1292953	C	T	0.423274		intergenic	ENSCAFG00000028158\x3bENSCAFG00000032181		intergenic	RUFY1\x3bADAMTS2
	chr11	2220215	SNP1292956	C	T	0.300383		intergenic	ENSCAFG00000028158\x3bENSCAFG00000032181		intergenic	RUFY1\x3bADAMTS2
	chr11	2224900	NA	CT	C	0.427922		intergenic	ENSCAFG00000028158\x3bENSCAFG00000032181		intergenic	RUFY1\x3bADAMTS2
	chr11	2224935	NA	GACAC	G	0.0784672		intergenic	ENSCAFG00000028158\x3bENSCAFG00000032181		intergenic	RUFY1\x3bADAMTS2
	chr11	2224943	NA	CACACACACAGAGAG	*	0.288486		intergenic	ENSCAFG00000028158\x3bENSCAFG00000032181		intergenic	RUFY1\x3bADAMTS2
	chr11	2224949	NA	C	G	0.0955056		intergenic	ENSCAFG00000028158\x3bENSCAFG00000032181		intergenic	RUFY1\x3bADAMTS2
	chr11	2224951	NA	C	G	0.229323		intergenic	ENSCAFG00000028158\x3bENSCAFG00000032181		intergenic	RUFY1\x3bADAMTS2
	chr11	2227403	TIGRP2P150146_rs9177355;rs9177355	T	A	0.0929705		intergenic	ENSCAFG00000028158\x3bENSCAFG00000032181		intergenic	RUFY1\x3bADAMTS2
	chr11	2232623	rs22082429	C	T	0.419314		intergenic	ENSCAFG00000028158\x3bENSCAFG00000032181		intergenic	RUFY1\x3bADAMTS2
	chr11	2232627	rs22082430	T	G	0.429479		intergenic	ENSCAFG00000028158\x3bENSCAFG00000032181		intergenic	RUFY1\x3bADAMTS2
	chr11	2233504	SNP1292958	G	T	0.437817		intergenic	ENSCAFG00000028158\x3bENSCAFG00000032181		intergenic	RUFY1\x3bADAMTS2
	chr11	2234936	NA	G	GT	0.369898		intergenic	ENSCAFG00000028158\x3bENSCAFG00000032181		intergenic	RUFY1\x3bADAMTS2
	chr11	2236800	SNP1292959	G	T	0.435197		intergenic	ENSCAFG00000028158\x3bENSCAFG00000032181		intergenic	RUFY1\x3bADAMTS2
	chr11	2238664	TIGRP2P150144_rs8750470	C	G	0.354326		intergenic	ENSCAFG00000028158\x3bENSCAFG00000032181		intergenic	RUFY1\x3bADAMTS2
	chr11	2241557	SNP1292961	C	T	0.427215		intergenic	ENSCAFG00000028158\x3bENSCAFG00000032181		intergenic	RUFY1\x3bADAMTS2
	chr11	2243301	SNP1292962	C	A	0.426489		intergenic	ENSCAFG00000028158\x3bENSCAFG00000032181		intergenic	RUFY1\x3bADAMTS2
	chr11	2243786	NA	G	A	0.188369		intergenic	ENSCAFG00000028158\x3bENSCAFG00000032181		intergenic	RUFY1\x3bADAMTS2
	chr11	2246211	SNP1292963	G	A	0.433121		intergenic	ENSCAFG00000028158\x3bENSCAFG00000032181		intergenic	RUFY1\x3bADAMTS2
	chr11	2248006	SNP1292964	T	G	0.432278		intergenic	ENSCAFG00000028158\x3bENSCAFG00000032181		intergenic	RUFY1\x3bADAMTS2
	chr11	2248030	TIGRP2P150143_rs8743997	G	T	0.305063		intergenic	ENSCAFG00000028158\x3bENSCAFG00000032181		intergenic	RUFY1\x3bADAMTS2
	chr11	2248896	NA	T	TACA	0.429479		intergenic	ENSCAFG00000028158\x3bENSCAFG00000032181		intergenic	RUFY1\x3bADAMTS2
	chr11	2249265	rs852305520	CTTACAGA	C	0.284505		intergenic	ENSCAFG00000028158\x3bENSCAFG00000032181		intergenic	RUFY1\x3bADAMTS2
	chr11	2249275	NA	T	G	0.284794		intergenic	ENSCAFG00000028158\x3bENSCAFG00000032181		intergenic	RUFY1\x3bADAMTS2
	chr11	2250951	SNP1292967	G	A	0.347577		intergenic	ENSCAFG00000028158\x3bENSCAFG00000032181		intergenic	RUFY1\x3bADAMTS2
	chr11	2254736	NA	A	AT	0.428755		intergenic	ENSCAFG00000028158\x3bENSCAFG00000032181		intergenic	RUFY1\x3bADAMTS2
	chr11	2254942	NA	TTTTATTTATTTATTTATTTA	T	0.284695		intergenic	ENSCAFG00000028158\x3bENSCAFG00000032181		intergenic	RUFY1\x3bADAMTS2
	chr11	2258086	SNP1292969	A	G	0.436782		intergenic	ENSCAFG00000028158\x3bENSCAFG00000032181		intergenic	RUFY1\x3bADAMTS2
	chr11	2258334	NA	ACC	A	0.316406		intergenic	ENSCAFG00000028158\x3bENSCAFG00000032181		intergenic	RUFY1\x3bADAMTS2
	chr11	2259937	SNP1292970	C	T	0.420308		intergenic	ENSCAFG00000028158\x3bENSCAFG00000032181		intergenic	RUFY1\x3bADAMTS2
	chr11	2265896	SNP1292971	C	T	0.43176		intergenic	ENSCAFG00000028158\x3bENSCAFG00000032181		intergenic	RUFY1\x3bADAMTS2
	chr11	2267233	rs853148108	C	T	0.421855		intergenic	ENSCAFG00000028158\x3bENSCAFG00000032181		intergenic	RUFY1\x3bADAMTS2
	chr11	2270171	SNP1292972	C	T	0.433758		intergenic	ENSCAFG00000028158\x3bENSCAFG00000032181		intergenic	RUFY1\x3bADAMTS2
	chr11	2271617	SNP1292973	C	T	0.420308		intergenic	ENSCAFG00000028158\x3bENSCAFG00000032181		intergenic	RUFY1\x3bADAMTS2
	chr11	2274547	SNP1292974	C	T	0.425032		intergenic	ENSCAFG00000028158\x3bENSCAFG00000032181		intergenic	RUFY1\x3bADAMTS2
	chr11	2274765	SNP1292975	C	T	0.424936		intergenic	ENSCAFG00000028158\x3bENSCAFG00000032181		intergenic	RUFY1\x3bADAMTS2
	chr11	2275073	SNP1292976	G	A	0.423469		intergenic	ENSCAFG00000028158\x3bENSCAFG00000032181		intergenic	RUFY1\x3bADAMTS2
	chr11	2283629	SNP1292979	C	T	0.258929		intronic	ADAMTS2		intronic	ADAMTS2
	chr11	2284437	NA	CT	C	0.271487		intronic	ADAMTS2		intronic	ADAMTS2
	chr11	2286590	NA	CT	C	0.433673		intronic	ADAMTS2		intronic	ADAMTS2
	chr11	2286996	rs22208354	A	G	0.41859		intronic	ADAMTS2		intronic	ADAMTS2
	chr11	2287085	SNP1292982	G	A	0.414948		intronic	ADAMTS2		intronic	ADAMTS2
	chr11	2287122	NA	CTTTTTTTTT	C	0.0733813		intronic	ADAMTS2		intronic	ADAMTS2
	chr11	2299173	NA	G	GAC	0.109333		intronic	ADAMTS2		intronic	ADAMTS2
	chr11	2300774	NA	T	G	0.258993		intronic	ADAMTS2		intronic	ADAMTS2
	chr11	2306568	rs9081248	G	A	0.297297	369	intronic	ADAMTS2		intronic	ADAMTS2
	chr11	2313726	NA	C	CCACACA	0.128886		intronic	ADAMTS2		intronic	ADAMTS2
	chr11	2360071	NA	GCCC	G	0.0865079		intronic	ADAMTS2		intronic	ADAMTS2
	chr11	2379625	NA	GGAGAGAGAGA	G	0.0747207		intronic	ADAMTS2		intronic	ADAMTS2
	chr11	2382834	NA	A	ATATCTATATATC	0.0840822		intronic	ADAMTS2		intronic	ADAMTS2
	chr11	2401959	NA	C	T	0.0809102		intronic	ADAMTS2		intronic	ADAMTS2
	chr11	2430686	rs852622995	CCTCTCTCT	C	0.349044		intronic	ADAMTS2		intronic	ADAMTS2
	chr11	2465064	NA	AGAAGGAAGGAAGGAAGGAAG	A,AGAAGGAAGGAAGGAAG	0,0167112299465241; 0,027406417		intronic	ADAMTS2		intronic	ADAMTS2
	chr11	2491859	NA	G	A	0.0783439		intronic	ADAMTS2		intronic	ADAMTS2
	chr11	2527556	NA	C	CAGAGAGAGAGAG	0.0661861		intronic	ZNF354C		intronic	ZNF879
	chr11	2534656	NA	G	A	0.374074		intronic	ZNF354C		intronic	ZNF879
	chr11	2545999	rs8885006	TA	T	0.0819568		intronic	ZNF879		intronic	ZNF879
	chr11	2547533	NA	TA	T	0.0823828		intronic	ZNF879		intronic	ZNF879
	chr11	2550568	NA	G	A	0.0814249		intergenic	ZNF879\x3bGRM6		UTR5	ZNF879
	chr11	2558375	rs22119835	A	T	0.0793147		intergenic	ZNF879\x3bGRM6		intergenic	ZNF879\x3bGRM6
	chr11	2581800	NA	C	CT	0.0916905		intronic	GRM6		intronic	GRM6
	chr11	2596694	NA	G	GATTTATTT	0.232203		intronic	GRM6		intronic	GRM6
	chr11	2625927	rs851533040	C	T	0.0805838		intronic	ZNF454		intronic	ZNF454
	chr11	2663026	NA	T	TAA	0.0936482		upstream	ENSCAFG00000039853		intronic	ZFP2
	chr11	2677188	NA	GTT	G	0.161162		intergenic	ENSCAFG00000039853\x3bZNF354B		intronic	ZFP2
	chr11	2682662	NA	G	GAAAAAAA	0.103774		splicing	ZNF354B		splicing	ZFP2
	chr11	2711110	NA	C	CTG	0.258755		upstream	OR1C1		intronic	LOC607447
	chr11	2764673	NA	CCTCT	C	0.0914986		upstream	ENSCAFG00000033200		intronic	LOC607447
	chr11	2771220	NA	G	GTT	0.289062		intergenic	ENSCAFG00000033200\x3bENSCAFG00000033604		intronic	LOC607447
	chr11	2771759	NA	TA	T	0.0581222		intergenic	ENSCAFG00000033200\x3bENSCAFG00000033604		intronic	LOC607447
	chr11	2793404	NA	C	CAGAGAG,CAGAGAGAG	0,0436893203883495; 0,007628294		intergenic	ENSCAFG00000033604\x3bENSCAFG00000034885		downstream	LOC111097967
	chr11	2817541	NA	G	GA	0.0836502		intergenic	ENSCAFG00000034885\x3bENSCAFG00000039547		intergenic	LOC111097967\x3bCOR1X2
	chr11	2826285	NA	A	ATGTGTG	0.0864198		intergenic	ENSCAFG00000034885\x3bENSCAFG00000039547		intergenic	LOC111097967\x3bCOR1X2
	chr11	2837127	NA	GTC	G	0.263158		intergenic	ENSCAFG00000034885\x3bENSCAFG00000039547		intergenic	LOC111097967\x3bCOR1X2
	chr11	2874799	NA	GGA	G	0.139974		intergenic	OR1Q1\x3bRPA3		intergenic	COR1X2\x3bZNF354A
	chr11	2877631	NA	G	C	0.0919932		intergenic	OR1Q1\x3bRPA3		intergenic	COR1X2\x3bZNF354A
	chr11	2877635	NA	G	GA	0.0819536		intergenic	OR1Q1\x3bRPA3		intergenic	COR1X2\x3bZNF354A
	chr11	2886722	NA	T	TG	0.0762599		intergenic	OR1Q1\x3bRPA3		intergenic	COR1X2\x3bZNF354A
	chr11	2904851	NA	CT	C	0.147482		intronic	ENSCAFG00000031000		intronic	ZNF354A
	chr11	2941617	NA	T	TA	0.1139		intergenic	ENSCAFG00000031000\x3bCLK4		intergenic	ZNF354A\x3bCLK4
	chr11	2955521	NA	TAA	T	0.121298		intergenic	ENSCAFG00000031000\x3bCLK4		intergenic	ZNF354A\x3bCLK4
	chr11	2964315	NA	GC	G	0.572581		intergenic	ENSCAFG00000031000\x3bCLK4		intronic	CLK4
	chr11	2964316	NA	C	*	0.651596		intergenic	ENSCAFG00000031000\x3bCLK4		intronic	CLK4
	chr11	2964317	NA	C	G	0.2875		intergenic	ENSCAFG00000031000\x3bCLK4		intronic	CLK4
	chr11	2964339	NA	GC	G	0.134454		intergenic	ENSCAFG00000031000\x3bCLK4		intronic	CLK4
	chr11	2964346	NA	C	G	0.148649		intergenic	ENSCAFG00000031000\x3bCLK4		intronic	CLK4
	chr11	2974167	NA	CAAATAAAT	C	0.235213		intronic	CLK4		intronic	CLK4
	chr11	3011654	NA	C	CATAT	0.0647887		intronic	ENSCAFG00000031310		intronic	COL23A1
	chr11	3051099	NA	T	TATCCATCC	0.0568327		intronic	COL23A1\x3bENSCAFG00000031310		intronic	COL23A1
	chr11	3080628	NA	G	A	0.0575221		intronic	COL23A1		intronic	COL23A1
	chr11	3100773	NA	A	AACACAC	0.0765101		intronic	COL23A1		intronic	COL23A1
	chr11	3106481	NA	G	A	0.0867089		intronic	COL23A1		intronic	COL23A1
	chr11	3112172	NA	CT	C,CTTTTTTTTTTTTTTTTTTTTTTTTTTTTTTTTTTTTTTTTTTTTTTTTTT	0,0521512385919166; 0,00065189		intronic	COL23A1		intronic	COL23A1
	chr11	3136343	NA	TAAAAA	T	0.0888889		intronic	COL23A1		intronic	COL23A1
	chr11	3136370	NA	T	A	0.0910878		intronic	COL23A1		intronic	COL23A1
	chr11	3141073	NA	A	ATTT	0.116858		ncRNA_intronic	ENSCAFG00000039890		intronic	COL23A1
	chr11	3145268	NA	CTCAT	C	0.0640854		ncRNA_intronic	ENSCAFG00000036509		intronic	COL23A1
	chr11	3145270	NA	CATAAATAAATAA	*	0.0564409		ncRNA_intronic	ENSCAFG00000036509		intronic	COL23A1
	chr11	3157333	NA	AG	A,AGGG	0,084070796460177; 0,002654867		intronic	COL23A1		intronic	COL23A1
	chr11	3183379	NA	TGGG	T	0.109333		intronic	COL23A1		intronic	COL23A1
	chr11	3204979	NA	CTG	C	0.0762082		intronic	COL23A1		intronic	COL23A1
	chr11	3209457	NA	T	TAAAAAA	0.0528302		intronic	COL23A1		intronic	COL23A1
	chr11	3217113	NA	CTT	C	0.0432099		intronic	COL23A1		intronic	COL23A1
	chr11	3227585	NA	GAA	G	0.431953		intronic	COL23A1		intronic	COL23A1
	chr11	3227587	NA	A	*	0.203804		intronic	COL23A1		intronic	COL23A1
	chr11	3239600	NA	T	TA	0.0478502		intronic	COL23A1		intronic	COL23A1
	chr11	3239601	NA	T	A	0.0509434		intronic	COL23A1		intronic	COL23A1
	chr11	3254576	NA	TACACACAC	T	0.115234		intronic	COL23A1		intronic	COL23A1
	chr11	3256186	NA	C	A	0.104193		intronic	COL23A1		intronic	COL23A1
	chr11	3262623	rs22104355	C	T	0.205769		intronic	COL23A1		intronic	COL23A1
	chr11	3263196	SNP1293474	C	T	0.19832		intronic	COL23A1		intronic	COL23A1
	chr11	3263905	NA	C	G	0.102171		intronic	COL23A1		intronic	COL23A1
	chr11	3264986	NA	A	T	0.110714		intronic	COL23A1		intronic	COL23A1
	chr11	3265174	NA	G	C	0.103165		intronic	COL23A1		intronic	COL23A1
	chr11	3265368	NA	CT	C	0.122137		intronic	COL23A1		intronic	COL23A1
	chr11	3265893	SNP1293478	C	T	0.203283		intronic	COL23A1		intronic	COL23A1
	chr11	3265970	NA	C	T	0.107098		intronic	COL23A1		intronic	COL23A1
	chr11	3267859	NA	TGAGAGA	T	0.103403		intronic	COL23A1		intronic	COL23A1
	chr11	3268376	TIGRP2P150052_rs9044676	C	T	0.10523		intronic	COL23A1		intronic	COL23A1
	chr11	3268886	NA	T	C	0.100259		intronic	COL23A1		intronic	COL23A1
	chr11	3270106	NA	C	T	0.106138		intronic	COL23A1		intronic	COL23A1
	chr11	3270668	rs22152125	C	T	0.105464		intronic	COL23A1		intronic	COL23A1
	chr11	3271339	NA	C	T	0.127591		intronic	COL23A1		intronic	COL23A1
	chr11	3271743	NA	A	AC	0.106178		intronic	COL23A1		intronic	COL23A1
	chr11	3273029	NA	T	C	0.263823		intronic	COL23A1		intronic	COL23A1
	chr11	3343998	NA	T	TAAAA	0.031886		intronic	PHYKPL		intronic	PHYKPL
	chr11	3345776	NA	CATGA	C	0.213094		intronic	PHYKPL		intronic	PHYKPL
	chr11	3375343	NA	T	C	0.0547074		intergenic	ENSCAFG00000035325\x3bNHP2		intergenic	LOC111090018\x3bNHP2
	chr11	3378137	NA	TTTTATTTATTTA	T	0.186475		intergenic	ENSCAFG00000035325\x3bNHP2		intergenic	LOC111090018\x3bNHP2
	chr11	3390145	rs851847854	GGGGAA	G	0.0556978	704	intronic	NHP2		intronic	NHP2
	chr11	3401697	NA	C	CAG	0.0535248		intronic	RMND5B		intronic	RMND5B
	chr11	3416964	rs851521203	G	T	0.0503953	527	exonic	N4BP3	nonsynonymous_SNV	exonic	N4BP3	nonsynonymous_SNV
	chr11	3421647	NA	G	GGT	0.149077		intergenic	N4BP3\x3bB4GALT7		upstream	N4BP3
	chr11	3430436	NA	A	AT	0.253769		intergenic	N4BP3\x3bB4GALT7		intergenic	N4BP3\x3bB4GALT7
	chr11	3430980	NA	G	A	0.0547771		intergenic	N4BP3\x3bB4GALT7		intergenic	N4BP3\x3bB4GALT7
	chr11	3435280	NA	CAGAGAGAGAGAGAGAGAG	CAGAGAGAGAGAGAG,C	0,0669642857142857; 0,009672619		intergenic	N4BP3\x3bB4GALT7		intergenic	N4BP3\x3bB4GALT7
	chr11	3438723	NA	CCT	C	0.385486		intergenic	N4BP3\x3bB4GALT7		intergenic	N4BP3\x3bB4GALT7
	chr11	3440635	rs8921840	G	A	0.0535714		intergenic	N4BP3\x3bB4GALT7		intergenic	N4BP3\x3bB4GALT7
	chr11	3448296	rs22069720	A	T	0.0863971		intergenic	N4BP3\x3bB4GALT7		intergenic	N4BP3\x3bB4GALT7
	chr11	3449666	NA	C	T	0.19611		intergenic	N4BP3\x3bB4GALT7		intergenic	N4BP3\x3bB4GALT7
	chr11	3476637	NA	AT	A	0.0808271		intergenic	N4BP3\x3bB4GALT7		intergenic	N4BP3\x3bB4GALT7
	chr11	3484685	NA	T	TTTTA	0.0556978		intergenic	N4BP3\x3bB4GALT7		intergenic	N4BP3\x3bB4GALT7
	chr11	3486982	NA	A	AAC	0.151299		intergenic	N4BP3\x3bB4GALT7		intergenic	N4BP3\x3bB4GALT7
	chr11	3487138	NA	CT	C	0.173913		intergenic	N4BP3\x3bB4GALT7		intergenic	N4BP3\x3bB4GALT7
	chr11	3499133	rs852974455	C	T	0.053316		intronic	B4GALT7		intronic	B4GALT7
	…	…	…	…	…	…	…	…	…	…	…	…	…
	chr11	12397543	NA	C	T	0.120581		intergenic	SNCAIP\x3bENSCAFG00000037693		intergenic	SNCAIP\x3bSNX2
	chr11	12397854	NA	AT	A	0.174721		intergenic	SNCAIP\x3bENSCAFG00000037693		intergenic	SNCAIP\x3bSNX2
	chr11	12397855	NA	T	*	0.219124		intergenic	SNCAIP\x3bENSCAFG00000037693		intergenic	SNCAIP\x3bSNX2
	chr11	12410549	SNP1303856	C	A	0.361217		intergenic	SNCAIP\x3bENSCAFG00000037693		intergenic	SNCAIP\x3bSNX2
	chr11	12410587	NA	T	C	0.144304		intergenic	SNCAIP\x3bENSCAFG00000037693		intergenic	SNCAIP\x3bSNX2
	chr11	12410692	NA	A	C	0.147914		intergenic	SNCAIP\x3bENSCAFG00000037693		intergenic	SNCAIP\x3bSNX2
	chr11	12410808	NA	A	AG	0.147022		intergenic	SNCAIP\x3bENSCAFG00000037693		intergenic	SNCAIP\x3bSNX2
	chr11	12410938	NA	C	CTCTG	0.147321		intergenic	SNCAIP\x3bENSCAFG00000037693		intergenic	SNCAIP\x3bSNX2
	chr11	12410979	TIGRP2P147494_rs9103733	G	A	0.145038		intergenic	SNCAIP\x3bENSCAFG00000037693		intergenic	SNCAIP\x3bSNX2
	chr11	12410984	TIGRP2P147495_rs9103732	A	G	0.142675		intergenic	SNCAIP\x3bENSCAFG00000037693		intergenic	SNCAIP\x3bSNX2
	chr11	12411038	TIGRP2P147496_rs9103731	A	G	0.142494		intergenic	SNCAIP\x3bENSCAFG00000037693		intergenic	SNCAIP\x3bSNX2
	chr11	12411052	TIGRP2P147497_rs9103730	A	G	0.142586		intergenic	SNCAIP\x3bENSCAFG00000037693		intergenic	SNCAIP\x3bSNX2
	chr11	12411141	NA	A	T	0.145833		intergenic	SNCAIP\x3bENSCAFG00000037693		intergenic	SNCAIP\x3bSNX2
	chr11	12411428	TIGRP2P147498_rs9103728	C	T	0.149556		intergenic	SNCAIP\x3bENSCAFG00000037693		intergenic	SNCAIP\x3bSNX2
	chr11	12411465	TIGRP2P147499_rs9103727	A	T	0.149178		intergenic	SNCAIP\x3bENSCAFG00000037693		intergenic	SNCAIP\x3bSNX2
	chr11	12412028	NA	T	C	0.140585		intergenic	SNCAIP\x3bENSCAFG00000037693		intergenic	SNCAIP\x3bSNX2
	chr11	12412054	NA	C	A	0.143583		intergenic	SNCAIP\x3bENSCAFG00000037693		intergenic	SNCAIP\x3bSNX2
	chr11	12412083	SNP1303858	C	A	0.144955		intergenic	SNCAIP\x3bENSCAFG00000037693		intergenic	SNCAIP\x3bSNX2
	chr11	12412171	NA	AGCAGAAGGG	A	0.148477		intergenic	SNCAIP\x3bENSCAFG00000037693		intergenic	SNCAIP\x3bSNX2
	chr11	12412451	NA	T	G	0.154867		intergenic	SNCAIP\x3bENSCAFG00000037693		intergenic	SNCAIP\x3bSNX2
	chr11	12412510	SNP1303859	G	A	0.148546		intergenic	SNCAIP\x3bENSCAFG00000037693		intergenic	SNCAIP\x3bSNX2
	chr11	12412549	NA	C	T	0.16351		intergenic	SNCAIP\x3bENSCAFG00000037693		intergenic	SNCAIP\x3bSNX2
	chr11	12412752	NA	T	A	0.0948276		intergenic	SNCAIP\x3bENSCAFG00000037693		intergenic	SNCAIP\x3bSNX2
	chr11	12412790	NA	A	G	0.130999		intergenic	SNCAIP\x3bENSCAFG00000037693		intergenic	SNCAIP\x3bSNX2
	chr11	12412893	NA	T	C	0.164141		intergenic	SNCAIP\x3bENSCAFG00000037693		intergenic	SNCAIP\x3bSNX2
	chr11	12412911	NA	A	G	0.164349		intergenic	SNCAIP\x3bENSCAFG00000037693		intergenic	SNCAIP\x3bSNX2
	chr11	12413471	SNP1303860	A	G	0.160963		intergenic	SNCAIP\x3bENSCAFG00000037693		intergenic	SNCAIP\x3bSNX2
	chr11	12417801	BICF2P800702	A	C	0.273189		intergenic	SNCAIP\x3bENSCAFG00000037693		intergenic	SNCAIP\x3bSNX2
	chr11	12419699	NA	T	A	0.287995		intergenic	SNCAIP\x3bENSCAFG00000037693		intergenic	SNCAIP\x3bSNX2
	chr11	12420595	rs853031872	T	C	0.316456		intergenic	SNCAIP\x3bENSCAFG00000037693		intergenic	SNCAIP\x3bSNX2
	chr11	12422233	TIGRP2P147507_rs8652844	C	G	0.295165		intergenic	SNCAIP\x3bENSCAFG00000037693		intergenic	SNCAIP\x3bSNX2
	chr11	12425795	SNP1303874	T	C	0.281922		intergenic	SNCAIP\x3bENSCAFG00000037693		intergenic	SNCAIP\x3bSNX2
	chr11	12508967	NA	GAA	G	0.15859		intergenic	SNCAIP\x3bENSCAFG00000037693		intergenic	SNCAIP\x3bSNX2
	chr11	12575208	NA	C	CT	0.123188		intergenic	SNCAIP\x3bENSCAFG00000037693		intergenic	SNCAIP\x3bSNX2
	chr11	12635225	NA	AT	A	0.303985		intronic	SNX2		intronic	SNX2
	chr11	12754856	TIGRP2P147642_rs8478807	A	G	0.259603		intergenic	ENSCAFG00000033869\x3bSNX24		exonic	LOC111097969	synonymous_SNV
	chr11	12892218	SNP1304494	G	C	0.488294		intronic	PPIC		intronic	PPIC
	chr11	12892308	NA	TG	T	0.487136		intronic	PPIC		intronic	PPIC
	chr11	12898509	SNP1304507	T	G	0.263291		intergenic	PPIC\x3bPRDM6		intergenic	PPIC\x3bPRDM6
	chr11	12899078	rs22206019	G	T	0.259283		intergenic	PPIC\x3bPRDM6		intergenic	PPIC\x3bPRDM6
	chr11	12899305	SNP1304508	A	T	0.262025		intergenic	PPIC\x3bPRDM6		intergenic	PPIC\x3bPRDM6
	chr11	12904468	rs22206084	G	T	0.357969		intergenic	PPIC\x3bPRDM6		intergenic	PPIC\x3bPRDM6
	chr11	12904469	rs22206086	T	C	0.357969		intergenic	PPIC\x3bPRDM6		intergenic	PPIC\x3bPRDM6
	chr11	12943653	NA	T	C	0.994595		exonic	PRDM6	nonsynonymous_SNV	exonic	PRDM6	synonymous_SNV
	chr11	12943655	NA	C	T	0.994595		exonic	PRDM6	synonymous_SNV	exonic	PRDM6	nonsynonymous_SNV
