# Supplementary material for: A novel genomic region on chromosome 11 associated with fearfulness in dogs
Source: Transl Psychiatry. 2020 May 28;10:169. doi: 10.1038/s41398-020-0849-z (PMC7256038; doi:10.1038/s41398-020-0849-z)
Supplement: Supplementary file 11 — Supplementary Table 7 [file 41398_2020_849_MOESM11_ESM.xlsx]

## Sheet: Sheet1
	TYPE	CHR	POSITION	END	REF	ALT	REGION (ENSEMBL)	GENE (ENSEMBL)	PREDICTED FUNCTION (ENSEMBL)	REGION (NCBI)	GENE (NCBI)	PREDICTED FUNCTION (NCBI)
	deletion (SV)	chr11	1259	2845	A	-	intergenic	NONE; MGAT1	NA	intergenic	NONE;MGAT1	NA
	insertion (MEI)	chr11	916568	919022	T	L1(Ambig, 1796,4250,+)	intergenic	ENSCAFG00000000498;ENSCAFG00000000497	NA	intergenic	IFGGB2;LOC100684769	NA
	insertion (MEI)	chr11	916583	922880	G	L1(Ambig, 1,6298,+)	exonic	ENSCAFG00000000497	NA	exonic	LOC100684769	NA
	deletion (SV)	chr11	1428589	1428614	CGGCGGGAGCAGCTGCGCGGCGGCG	C	intergenic	GFPT2; MAPK9	NA	intergenic	GFPT2;MAPK9	NA
	deletion (SV)	chr11	1873936	1874014	AAATCTGAAAGAGAGAAAGAAAGAGAGAGAGAGAGAGAGAGAGAGAAGGGAGGGAGGGAGGGAGGAGAAAAGGGTCTC	A	intergenic	SQSTM1; MGAT4B	NA	intergenic	SQSTM1;MGAT4B	NA
	insertion (SV)	chr11	1960424	1960425	T	TTCCATGAATAGTTGGTAGGCAACTGTCAAATATC	intronic	MAML1	NA	intergenic	MAML1;CANX	NA
	deletion (SV)	chr11	2199984	2200190	TAACAGTTGCAATCAAGGGATCCCTGGGTGGCGCAGCGGTTTGGCGCCTGCCTTTGGCCCAGGGCGCGATCCTGGAGACCCGGGATCAAATCCCACATCGGGCTCCCGGTGCATGGAGCCTGCTTCTCCCTCTGTCTGTGTCTCTGCACCTCTCTCTCTCTCTGTGACTATCATAAATGAATAAAAATTAAAAAAAAAAAAAAAAA	T	intergenic	ENSCAFG00000028158;ENSCAFG00000032181	NA	intergenic	RUFY1;ADAMTS2	NA
	deletion (SV)	chr11	12411786	12411985	CATTAAAACAGTAACTCAGGGATCCCTGGGTGGCGCAGCGGTTTAGCGCCTGCCTTTGGCCCAGGGCGTGATCCTGGAGACCCGGGATCGAATCCCACGTCAGGCTCCCGGTGCATGGAGCCTGCTTCTCCCTCTGCCTATGTCTCTGCCTCTCTCTCTCTCTCTCTGTGTGACTATCATAAATAAATGAAAAAAAAAA	C	intergenic	SNCAIP;ENSCAFG00000037693	NA	intergenic	SNCAIP;SNX2	NA
